# Supplementary material for: Insects with similar social complexity show convergent patterns of adaptive molecular evolution
Source: Sci Rep. 2018 Jul 10;8:10388. doi: 10.1038/s41598-018-28489-5 (PMC6039441; doi:10.1038/s41598-018-28489-5)
Supplement: Supplementary file 2 — Supplementary Dataset 1 [file 41598_2018_28489_MOESM2_ESM.xlsx]

## Sheet: Polistes.Bombus.Orthologs
List of orthologous genes with signatures of positive selection in both Bombus and Polistes.
Polistes Gene ID	Bombus Gene ID
PdomGENEr1.2-10816	XP_003491890.1
PdomGENEr1.2-08588	XP_003488795.1
PdomGENEr1.2-10925	XP_003486100.2
PdomGENEr1.2-09635	XP_012245373.1
PdomGENEr1.2-04021	XP_012241775.1
PdomGENEr1.2-04970	XP_003494384.1
PdomGENEr1.2-00264	XP_012236799.1
PdomGENEr1.2-05373	XP_012242053.1
PdomGENEr1.2-04537	XP_003490066.1
PdomGENEr1.2-01181	XP_003485012.1
PdomGENEr1.2-09177	XP_012241954.1
PdomGENEr1.2-11984	XP_003489291.1
PdomGENEr1.2-08136	XP_012238384.1
PdomGENEr1.2-08815	XP_012243992.1
PdomGENEr1.2-10478	XP_012236562.1
PdomGENEr1.2-07171	XP_003484632.1
PdomGENEr1.2-07273	XP_003486083.1
PdomGENEr1.2-01182	XP_003485004.1
PdomGENEr1.2-07062	XP_003488511.1
PdomGENEr1.2-07028	XP_012238545.1
PdomGENEr1.2-09183	XP_012236850.1
PdomGENEr1.2-06180	XP_012245519.1
PdomGENEr1.2-01386	XP_003487102.1
PdomGENEr1.2-09952	XP_012239414.1
PdomGENEr1.2-07533	XP_003487536.1
PdomGENEr1.2-00506	XP_012245372.1
PdomGENEr1.2-00191	XP_003486814.2
PdomGENEr1.2-10759	XP_003493850.1
PdomGENEr1.2-02779	XP_012242582.1
PdomGENEr1.2-04139	XP_003485561.1
PdomGENEr1.2-09009	XP_003486156.1
PdomGENEr1.2-03886	XP_003488526.1
PdomGENEr1.2-00842	XP_003484422.1
PdomGENEr1.2-10409	XP_003486684.1
PdomGENEr1.2-02289	XP_003485868.1
PdomGENEr1.2-07278	XP_003486912.1
PdomGENEr1.2-10925	XP_003486437.2
PdomGENEr1.2-04157	XP_003485044.1
PdomGENEr1.2-11558	XP_003489475.1
PdomGENEr1.2-09901	XP_012245473.1
PdomGENEr1.2-06999	XP_012236176.1
PdomGENEr1.2-03049	XP_012248950.1
PdomGENEr1.2-05295	XP_012244407.1
PdomGENEr1.2-01545	XP_012236550.1
PdomGENEr1.2-00343	XP_003490061.1
PdomGENEr1.2-05404	XP_003487409.1
PdomGENEr1.2-11539	XP_012245592.1
PdomGENEr1.2-08384	XP_003488176.1
PdomGENEr1.2-03592	XP_003489753.1
PdomGENEr1.2-03098	XP_003484436.1
PdomGENEr1.2-01742	XP_003490020.1
PdomGENEr1.2-06275	XP_003486310.1
PdomGENEr1.2-08390	XP_012237258.1
PdomGENEr1.2-04715	XP_003492548.1
PdomGENEr1.2-06812	XP_003485407.2
PdomGENEr1.2-07806	XP_012241265.1
PdomGENEr1.2-07976	XP_003485510.1
PdomGENEr1.2-10160	XP_012248011.1
PdomGENEr1.2-07763	XP_003488931.1
PdomGENEr1.2-08102	XP_003487446.1
PdomGENEr1.2-03812	XP_003492730.1
PdomGENEr1.2-10407	XP_003486497.1
PdomGENEr1.2-00363	XP_012242691.1
PdomGENEr1.2-10557	XP_012240230.1
PdomGENEr1.2-09235	XP_012241371.1
PdomGENEr1.2-05383	XP_003488637.1
PdomGENEr1.2-00578	XP_003493590.1
PdomGENEr1.2-06525	XP_012249848.1
PdomGENEr1.2-05064	XP_003485622.2
PdomGENEr1.2-05808	XP_012239929.1
PdomGENEr1.2-01057	XP_012243123.1
PdomGENEr1.2-08977	XP_012244621.1
PdomGENEr1.2-03168	XP_012242253.1
PdomGENEr1.2-00878	XP_003486548.1
PdomGENEr1.2-06409	XP_003484947.1
PdomGENEr1.2-05288	XP_012243284.1
PdomGENEr1.2-06598	XP_003493361.1
PdomGENEr1.2-06505	XP_003491308.1
PdomGENEr1.2-02165	XP_012240132.1
PdomGENEr1.2-07356	XP_003484727.1
PdomGENEr1.2-09348	XP_012239678.1
PdomGENEr1.2-11139	XP_003486184.1
PdomGENEr1.2-08681	XP_003493356.1
PdomGENEr1.2-09564	XP_003494790.1
PdomGENEr1.2-07065	XP_012246013.1
PdomGENEr1.2-01683	XP_012239820.1
PdomGENEr1.2-02082	XP_012242795.1
PdomGENEr1.2-07811	XP_012248990.1
PdomGENEr1.2-10427	XP_003492341.1
PdomGENEr1.2-10778	XP_012246740.1
PdomGENEr1.2-01414	XP_012247448.1
PdomGENEr1.2-01588	XP_003490624.1
PdomGENEr1.2-01655	XP_003493269.1
PdomGENEr1.2-05091	XP_003486834.1
PdomGENEr1.2-01924	XP_012239941.1
PdomGENEr1.2-09590	XP_003485470.1
PdomGENEr1.2-08353	XP_012241692.1
PdomGENEr1.2-01597	XP_012245309.1
PdomGENEr1.2-01621	XP_003488763.1
PdomGENEr1.2-01534	XP_012247025.1
PdomGENEr1.2-01142	XP_012239317.1
PdomGENEr1.2-08866	XP_003488774.1
PdomGENEr1.2-02070	XP_012246201.1
PdomGENEr1.2-02790	XP_003486657.1
PdomGENEr1.2-05620	XP_003490602.1
PdomGENEr1.2-00869	XP_012249940.1
PdomGENEr1.2-08025	XP_012239829.1
PdomGENEr1.2-02175	XP_012237463.1
PdomGENEr1.2-01148	XP_012237494.1
PdomGENEr1.2-10272	XP_003489200.1
PdomGENEr1.2-07620	XP_003485251.1
PdomGENEr1.2-03948	XP_003490614.2
PdomGENEr1.2-09494	XP_012244467.1
PdomGENEr1.2-01991	XP_003491784.1
PdomGENEr1.2-08741	XP_012244607.1
PdomGENEr1.2-04809	XP_012243528.1
PdomGENEr1.2-03351	XP_003489337.1
PdomGENEr1.2-02305	XP_012239435.1
PdomGENEr1.2-09844	XP_003485073.1
PdomGENEr1.2-02138	XP_003490139.1
PdomGENEr1.2-09121	XP_012239752.1
PdomGENEr1.2-07468	XP_012248512.1
PdomGENEr1.2-11170	XP_012239474.1
PdomGENEr1.2-07705	XP_012237221.1
PdomGENEr1.2-09965	XP_012242988.1
PdomGENEr1.2-02150	XP_003494104.1
PdomGENEr1.2-02837	XP_012249124.1
PdomGENEr1.2-00424	XP_003494287.1
PdomGENEr1.2-11731	XP_012246923.1
PdomGENEr1.2-10379	XP_003494658.1
PdomGENEr1.2-10290	XP_012240870.1
PdomGENEr1.2-09999	XP_012236682.1
PdomGENEr1.2-01430	XP_003490796.1
PdomGENEr1.2-00270	XP_003492027.1
PdomGENEr1.2-04499	XP_003492831.1
PdomGENEr1.2-05551	XP_012237327.1
PdomGENEr1.2-04080	XP_003486133.1
PdomGENEr1.2-00252	XP_003493726.1
PdomGENEr1.2-10975	XP_003492981.1
PdomGENEr1.2-07336	XP_003484811.1
PdomGENEr1.2-06064	XP_012240877.1
PdomGENEr1.2-03899	XP_012239777.1
PdomGENEr1.2-11329	XP_003492638.1
PdomGENEr1.2-11668	XP_012245906.1
PdomGENEr1.2-01883	XP_012243723.1
PdomGENEr1.2-03025	XP_003492915.1
PdomGENEr1.2-04618	XP_003490175.1
PdomGENEr1.2-10957	XP_003486546.1
PdomGENEr1.2-08452	XP_003486041.2
PdomGENEr1.2-04575	XP_003484605.1
PdomGENEr1.2-11636	XP_003490617.1
PdomGENEr1.2-06213	XP_012249836.1
PdomGENEr1.2-02859	XP_003490518.2
PdomGENEr1.2-05952	XP_012242141.1
PdomGENEr1.2-09578	XP_012249592.1
PdomGENEr1.2-05046	XP_012249175.1
PdomGENEr1.2-05832	XP_003491588.1
PdomGENEr1.2-04982	XP_003490536.1
PdomGENEr1.2-01874	XP_003486552.1
PdomGENEr1.2-02806	XP_003488238.1
PdomGENEr1.2-00016	XP_012246756.1
PdomGENEr1.2-00211	XP_003494880.1
PdomGENEr1.2-06019	XP_012242122.1
PdomGENEr1.2-02955	XP_012241146.1
PdomGENEr1.2-00654	XP_003486921.1
PdomGENEr1.2-10562	XP_012242021.1
PdomGENEr1.2-04943	XP_012249507.1
PdomGENEr1.2-12005	XP_003488781.1
PdomGENEr1.2-07917	XP_012241003.1
PdomGENEr1.2-00185	XP_012237719.1
PdomGENEr1.2-11201	XP_012243292.1
PdomGENEr1.2-02269	XP_003491376.1
PdomGENEr1.2-12115	XP_012248665.1
PdomGENEr1.2-03712	XP_003489255.1
PdomGENEr1.2-05550	XP_012249965.1
PdomGENEr1.2-08436	XP_012246320.1
PdomGENEr1.2-01191	XP_012245664.1
PdomGENEr1.2-07384	XP_003493145.1
PdomGENEr1.2-08418	XP_012249716.1
PdomGENEr1.2-07141	XP_012248617.1
PdomGENEr1.2-03070	XP_012248820.1
PdomGENEr1.2-05146	XP_003492570.1
PdomGENEr1.2-08726	XP_012242484.1
PdomGENEr1.2-05723	XP_012246835.1
PdomGENEr1.2-06655	XP_012237878.1
PdomGENEr1.2-11677	XP_012238298.1
PdomGENEr1.2-04614	XP_003486381.1
PdomGENEr1.2-00665	XP_003492491.1
PdomGENEr1.2-07013	XP_003490836.1
PdomGENEr1.2-06747	XP_012237072.1
PdomGENEr1.2-11795	XP_012242457.1
PdomGENEr1.2-04952	XP_003485934.1
PdomGENEr1.2-09007	XP_003488833.1
PdomGENEr1.2-10728	XP_003484589.1
PdomGENEr1.2-07345	XP_003488038.1
PdomGENEr1.2-03609	XP_003490225.1
PdomGENEr1.2-04431	XP_012238860.1
PdomGENEr1.2-07379	XP_003492500.2
PdomGENEr1.2-12081	XP_003494767.1

## Sheet: Polistes.Apis.Orthologs
List of orthologous genes with signatures of positive selection in both Apis and Polistes.
Apis Gene ID	Polistes Gene ID
GB45049	PdomGENEr1.2-11858
GB43404	PdomGENEr1.2-09635
GB51985	PdomGENEr1.2-10160
GB48463	PdomGENEr1.2-08208
GB53320	PdomGENEr1.2-01597
GB51774	PdomGENEr1.2-06747
GB43446	PdomGENEr1.2-01486
GB45147	PdomGENEr1.2-07273
GB40140	PdomGENEr1.2-05456
GB43214	PdomGENEr1.2-07806
GB53073	PdomGENEr1.2-04809
GB51760	PdomGENEr1.2-08815
GB40972	PdomGENEr1.2-10573
GB42619	PdomGENEr1.2-09789
GB48343	PdomGENEr1.2-09952
GB52926	PdomGENEr1.2-01934
GB54507	PdomGENEr1.2-01991
GB55499	PdomGENEr1.2-01537
GB44070	PdomGENEr1.2-05293
GB42616	PdomGENEr1.2-02801
GB41222	PdomGENEr1.2-01006
GB47781	PdomGENEr1.2-00659
GB50897	PdomGENEr1.2-06635
GB51812	PdomGENEr1.2-10925
GB43508	PdomGENEr1.2-11723
GB42072	PdomGENEr1.2-04003
GB48138	PdomGENEr1.2-01386
GB46000	PdomGENEr1.2-05944
GB53570	PdomGENEr1.2-09250
GB44365	PdomGENEr1.2-11677
GB46674	PdomGENEr1.2-05590
GB45973	PdomGENEr1.2-09200
GB53317	PdomGENEr1.2-00506
GB47805	PdomGENEr1.2-01126
GB42849	PdomGENEr1.2-08418
GB43276	PdomGENEr1.2-05244
GB52712	PdomGENEr1.2-04233
GB43366	PdomGENEr1.2-09158
GB49704	PdomGENEr1.2-11539
GB52325	PdomGENEr1.2-09369
GB45114	PdomGENEr1.2-08803
GB53578	PdomGENEr1.2-10853
GB54942	PdomGENEr1.2-09116
GB46729	PdomGENEr1.2-02235
GB49552	PdomGENEr1.2-01024
GB53353	PdomGENEr1.2-00842
GB43231	PdomGENEr1.2-08281
GB46563	PdomGENEr1.2-06308
GB54643	PdomGENEr1.2-05488
GB51649	PdomGENEr1.2-07328
GB42685	PdomGENEr1.2-09177
GB48623	PdomGENEr1.2-11577
GB44513	PdomGENEr1.2-00168
GB45943	PdomGENEr1.2-10816
GB52590	PdomGENEr1.2-08384
GB50041	PdomGENEr1.2-09170
GB43790	PdomGENEr1.2-01182
GB46360	PdomGENEr1.2-10581
GB47295	PdomGENEr1.2-07976
GB42455	PdomGENEr1.2-10478
GB49763	PdomGENEr1.2-11960
GB45834	PdomGENEr1.2-00016
GB49562	PdomGENEr1.2-01655
GB50101	PdomGENEr1.2-08025
GB42856	PdomGENEr1.2-01406
GB43637	PdomGENEr1.2-09585
GB45142	PdomGENEr1.2-04320
GB41038	PdomGENEr1.2-04908
GB53412	PdomGENEr1.2-10386
GB42053	PdomGENEr1.2-08588
GB51146	PdomGENEr1.2-05691
GB54506	PdomGENEr1.2-03609
GB55650	PdomGENEr1.2-06854
GB49268	PdomGENEr1.2-09733
GB48573	PdomGENEr1.2-07041
GB51494	PdomGENEr1.2-10387
GB40064	PdomGENEr1.2-11462
GB53596	PdomGENEr1.2-07062
GB49511	PdomGENEr1.2-02362
GB51751	PdomGENEr1.2-01446
GB51481	PdomGENEr1.2-01062
GB46726	PdomGENEr1.2-02812
GB52700	PdomGENEr1.2-06409
GB41643	PdomGENEr1.2-11069
GB51787	PdomGENEr1.2-03163
GB49773	PdomGENEr1.2-07811
GB54246	PdomGENEr1.2-09821
GB50573	PdomGENEr1.2-08266
GB40141	PdomGENEr1.2-10379
GB50662	PdomGENEr1.2-07233
GB46583	PdomGENEr1.2-02019
GB55492	PdomGENEr1.2-04537
GB50722	PdomGENEr1.2-01430
GB46054	PdomGENEr1.2-09235
GB42632	PdomGENEr1.2-00649
GB51562	PdomGENEr1.2-02837
GB43722	PdomGENEr1.2-01534
GB42306	PdomGENEr1.2-07949
GB45848	PdomGENEr1.2-01119
GB53464	PdomGENEr1.2-00492
GB45300	PdomGENEr1.2-08909
GB49836	PdomGENEr1.2-04232
GB50574	PdomGENEr1.2-00788
GB41889	PdomGENEr1.2-01513
GB49792	PdomGENEr1.2-04291
GB48114	PdomGENEr1.2-06736
GB50955	PdomGENEr1.2-09901
GB52105	PdomGENEr1.2-11724
